# Supplementary material for: Pseudomonas aeruginosa and Staphylococcus aureus Display Differential Proteomic Responses to the Silver(I) Compound, SBC3
Source: Antibiotics (Basel). 2023 Feb 8;12(2):348. doi: 10.3390/antibiotics12020348 (PMC9952281; doi:10.3390/antibiotics12020348)
Supplement: Supplementary file 1 [file antibiotics-12-00348-s001.zip]

Archive with 1 entries (1 files):
- antibiotics-2175952-supplementary.pdf
